# Supplementary material for: Fat body-derived cytokine Upd2 controls disciplined migration of tracheal stem cells in Drosophila
Source: eLife. 2025 Jun 9;13:RP100037. doi: 10.7554/eLife.100037 (PMC12148326; doi:10.7554/eLife.100037)
Supplement: Figure 2—figure supplement 2—source data 2. [file elife-100037-fig2-figsupp2-data2.zip]

Archive with 1 entries (1 files):
- a534ece4-ef85-4937-8a9f-4d50d1adc1ec.rar
