# Supplementary material for: Fat body-derived cytokine Upd2 controls disciplined migration of tracheal stem cells in Drosophila
Source: eLife. 2025 Jun 9;13:RP100037. doi: 10.7554/eLife.100037 (PMC12148326; doi:10.7554/eLife.100037)
Supplement: Figure 8—figure supplement 1—source data 1. [file elife-100037-fig8-figsupp1-data1.zip]

Archive with 1 entries (1 files):
- Figure 8-figure supplement 1-source data 1.rar
